# Supplementary material for: Effects of background statin therapy on glycemic response and cardiovascular events following initiation of insulin therapy in type 2 diabetes: a large UK cohort study
Source: Cardiovasc Diabetol. 2017 Aug 22;16:107. doi: 10.1186/s12933-017-0587-6 (PMC5567903; doi:10.1186/s12933-017-0587-6)
Supplement: Supplementary file 2 — Additional file 2. Events and hazard ratios of CV events between non-statin vs non-statin users and statin type. [file 12933_2017_587_MOESM2_ESM.zip]

Archive with 2 entries (2 files):
- supplementary_1b.tif
- Supplementary_1a.tif
